# Supplementary material for: COVID-19 in hemodialysis patients: New insights into metabolomic profile dynamics from 60 days pre- to 60 days post-diagnosis
Source: PLoS One. 2026 Apr 17;21(4):e0346687. doi: 10.1371/journal.pone.0346687 (PMC13089734; doi:10.1371/journal.pone.0346687)
Supplement: S1 Table — (XLSX) [file pone.0346687.s003.xlsx]

## Sheet: Sheet1
Accurate mass	Retention time (min)	Metabolite name (best ID)	Second potential ID	Identification type	Fixed effect coefficient	Mean Fold Change	p value	p value (FDR adjusted)
271.063	4.44				1.26	2.39496	6.19039e-08	0
333.178	5.9				0.64	1.55833	0.000227626	0.0206
189.082	7.84				0.57	1.48452	0.000169127	0.0206
309.106	3.32	N-Acetylneuraminic acid		Mass, RT and MS2	0.38	1.30134	0.000246725	0.0206
161.069	4.39				0.32	1.24833	0.000128184	0.0206
163.067	4.18				0.46	1.37554	0.000578508	0.0402
174.071	7.73				0.54	1.45397	0.000703123	0.0419
189.075	3.99	α-Guanidinoglutaric acid		Mass and MS2	0.69	1.61328	0.000926541	0.0457
104.062	9.33				-0.58	0.668964	0.00109592	0.0457
202.132	3.63				0.32	1.24833	0.00100669	0.0457
229.131	4.66				0.26	1.19748	0.00212121	0.0804
242.127	10.16				0.48	1.39474	0.00266532	0.0893
306.159	5.4				0.19	1.14076	0.00278257	0.0893
308.104	4.37				0.41	1.32869	0.00330856	0.0983
129.043	4.69	2-Pyrrolidone-5-carboxylic acid	Pyroglutamic acid	Mass, RT and MS2	0.17	1.12506	0.00353558	0.0983
455.324	10.87				0.44	1.3566	0.00488797	0.1091
412.134	8.91				0.3	1.23114	0.00481012	0.1091
303.204	7.86				0.3	1.23114	0.00454003	0.1091
301.2	4.49				0.28	1.21419	0.0049708	0.1091
577.331	10.12				1.31	2.47942	0.00617197	0.114
285.136	11.41	Piperine		Mass, RT and MS2	-0.86	0.550953	0.00675646	0.114
205.077	9.49				0.37	1.29235	0.0062424	0.114
226.072	7.77				-0.34	0.790041	0.00638913	0.114
246.121	6.77				0.31	1.23971	0.00647516	0.114
303.168	7.1				0.24	1.18099	0.00683244	0.114
97.0891	3.68				0.33	1.25701	0.00859108	0.1378
203.115	9.43				-0.51	0.702222	0.010398	0.1549
139.063	6.86				0.28	1.21419	0.01018	0.1549
222.092	7.27				0.32	1.24833	0.011005	0.1582
621.284	10.02				1.33	2.51403	0.0155297	0.1845
398.178	9.87				0.83	1.77769	0.015596	0.1845
241.038	6.84				-0.69	0.619854	0.0148181	0.1845
219.056	7.21				-0.6	0.659754	0.0140483	0.1845
195.053	8.4				-0.5	0.707107	0.0163694	0.1845
241.093	7.4				0.4	1.31951	0.0162111	0.1845
198.1	6.33				0.31	1.23971	0.0163509	0.1845
200.116	5.43				0.26	1.19748	0.0142447	0.1845
120.021	8.4				-0.53	0.692555	0.017387	0.1908
310.126	9.18				0.98	1.97247	0.021998	0.2014
129.043	7.21				-0.57	0.673617	0.0222114	0.2014
154.074	5.6				-0.48	0.716978	0.0218146	0.2014
315.168	6.86				0.36	1.28343	0.0213077	0.2014
187.066	9.49				0.31	1.23971	0.0203247	0.2014
305.13	11.13				0.3	1.23114	0.0193401	0.2014
156.09	6.33				0.28	1.21419	0.0197069	0.2014
345.117	4.38				0.19	1.14076	0.0218909	0.2014
337.079	9.82				0.34	1.26576	0.0234171	0.2034
127.075	2.3				0.14	1.10191	0.0233088	0.2034
259.178	9.45				0.34	1.26576	0.024088	0.205
200.116	5.83				0.24	1.18099	0.0249924	0.2084
327.153	9.18				0.99	1.98618	0.0259756	0.2124
219.111	7.4	D-Pantothenate		Mass, RT and MS2	0.23	1.17283	0.0273178	0.2191
90.0468	9.89				-0.19	0.876606	0.0305221	0.2401
651.331	9.97				1.05	2.07053	0.0356899	0.2515
612.26	9.83				0.8	1.7411	0.0381985	0.2515
125.084	8.17				0.69	1.61328	0.0377568	0.2515
271.049	9.42				-0.49	0.712025	0.0391958	0.2515
169.053	10.33				-0.43	0.742262	0.0388715	0.2515
183.053	9.6				0.41	1.32869	0.0390799	0.2515
260.173	4.63				0.22	1.16473	0.0346339	0.2515
136.052	7.79				0.21	1.15669	0.0348436	0.2515
165.079	6.64	L-Phenylalanine	D-Phenylalanine	Mass, RT and MS2	0.14	1.10191	0.0345886	0.2515
119.074	6.64				0.14	1.10191	0.0364218	0.2515
130.042	6.64				0.14	1.10191	0.0356575	0.2515
83.037	4.69				0.12	1.08673	0.0379022	0.2515
197.069	5.54				0.3	1.23114	0.0399355	0.2523
148.052	6.64				0.13	1.09429	0.0432122	0.2689
270.067	9.37				0.57	1.48452	0.0440912	0.2704
436.134	9.88				0.71	1.6358	0.0475383	0.2779
274.103	8.08				0.69	1.61328	0.0485487	0.2779
99.0679	4.71				-0.34	0.790041	0.048654	0.2779
301.189	6.58				0.29	1.22264	0.0485596	0.2779
106.042	6.64				0.13	1.09429	0.0462189	0.2779
329.257	10.71				0.26	1.19748	0.0495868	0.2794
131.058	5.34				0.1	1.07177	0.0502819	0.2796
607.305	9.84				1.03	2.04202	0.0529987	0.2895
208.095	7.18				0.63	1.54756	0.0534652	0.2895
275.173	6.43				0.33	1.25701	0.0542285	0.2899
129.042	6.84				-0.54	0.687771	0.0577005	0.3032
260.137	9				0.35	1.27456	0.0581632	0.3032
338.182	9.8				-0.29	0.817902	0.0603783	0.3033
129.043	9.89				-0.18	0.882703	0.0600155	0.3033
102.047	6.64				0.12	1.08673	0.059313	0.3033
261.031	9.63				0.55	1.46409	0.0629	0.3123
272.101	3.66				0.32	1.24833	0.0670812	0.3291
123.032	7.58				0.34	1.26576	0.0726711	0.3405
313.152	6.85				0.21	1.15669	0.0724296	0.3405
203.152	6.72				0.17	1.12506	0.071567	0.3405
135.069	9.89				-0.17	0.888843	0.0726694	0.3405
147.053	2.23	L-Glutamic acid	D-Glutamate	Mass, RT and MS2	0.19	1.14076	0.0747468	0.3409
247.084	9.89				-0.17	0.888843	0.0752083	0.3409
218.105	9.89				-0.16	0.895025	0.0748112	0.3409
359.194	7.18				0.3	1.23114	0.0761646	0.3415
563.278	9.63				0.87	1.82766	0.0786757	0.3438
159.089	9.58				-0.29	0.817902	0.0787753	0.3438
152.014	3.63				-0.24	0.846745	0.0791596	0.3438
294.067	9.37				0.45	1.36604	0.0825933	0.3458
153.042	7.08				0.3	1.23114	0.0811346	0.3458
156.09	5.62				-0.23	0.852635	0.0829321	0.3458
83.037	9.89				-0.16	0.895025	0.0828873	0.3458
162.089	7.18				0.53	1.44393	0.0866171	0.3576
621.357	10.17				0.7	1.6245	0.0909428	0.3718
259.178	8.8				-0.19	0.876606	0.0930805	0.3766
282.096	6.22				0.1	1.07177	0.0941951	0.3766
89.0476	5.34				0.08	1.05702	0.0948298	0.3766
241.089	5.64				0.14	1.10191	0.0992754	0.3905
171.089	8.67				-0.26	0.835088	0.10042	0.3914
359.133	4.37				0.14	1.10191	0.101926	0.3935
123.035	4.46				0.13	1.09429	0.104977	0.4016
78.0468	6.64				0.11	1.07923	0.108484	0.4113
270.067	6.6				0.81	1.75321	0.115595	0.4204
378.186	8.91				-0.5	0.707107	0.115268	0.4204
219.056	6.84				-0.47	0.721965	0.112514	0.4204
187.063	8.11	Indoleacrylic acid	Deethylatrazine	Mass and MS2	-0.41	0.752623	0.114593	0.4204
114.079	5.62				-0.24	0.846745	0.115998	0.4204
364.166	4.26				0.19	1.14076	0.116942	0.4204
301.106	10.61				0.46	1.37554	0.1229	0.438
389.114	8.96				-0.32	0.80107	0.126065	0.4418
355.163	8.53				0.17	1.12506	0.12566	0.4418
143.058	6.41				-0.16	0.895025	0.130995	0.4552
302.088	7.56				-0.36	0.779165	0.132971	0.4583
329.22	9.8				0.21	1.15669	0.136637	0.4632
189.111	2.5				0.13	1.09429	0.136256	0.4632
230.076	7.18				0.46	1.37554	0.138235	0.4649
184.121	7.33				0.16	1.11729	0.142546	0.4755
221.072	5.71				0.27	1.20581	0.145669	0.4783
139.063	6.33				0.2	1.1487	0.144941	0.4783
194.055	8.42				-0.31	0.806642	0.147104	0.4792
174.112	2.01	L-Arginine	D-Arginine	Mass, RT and MS2	-0.2	0.870551	0.160634	0.4999
199.096	4.17				-0.2	0.870551	0.156232	0.4999
157.121	4.16				0.17	1.12506	0.160373	0.4999
175.059	2.39				0.15	1.10957	0.158018	0.4999
243.147	6.68				0.15	1.10957	0.159726	0.4999
180.09	6.27				-0.11	0.926588	0.157734	0.4999
182.106	5.96				0.16	1.11729	0.163321	0.5045
172.121	6.36				-0.19	0.876606	0.164739	0.5051
181.074	3.66				0.25	1.18921	0.169429	0.512
228.148	4.93				0.1	1.07177	0.168382	0.512
312.078	9.37				0.7	1.6245	0.175115	0.5224
97.0528	7.33				0.14	1.10191	0.175394	0.5224
246.137	8.11				-0.43	0.742262	0.181476	0.5225
333.105	7.18				-0.28	0.823591	0.188299	0.5225
159.089	5.46				-0.27	0.82932	0.186299	0.5225
157.11	3.8	Tranexamic acid		Mass and RT	-0.2	0.870551	0.187768	0.5225
339.168	8.18				0.18	1.13288	0.189195	0.5225
180.053	8.98				0.17	1.12506	0.187509	0.5225
123.068	5.97				0.16	1.11729	0.180418	0.5225
140.095	5.96				0.15	1.10957	0.189061	0.5225
302.209	11.26				0.15	1.10957	0.18693	0.5225
289.138	2.05				-0.14	0.907519	0.185902	0.5225
397.122	3.07				0.12	1.08673	0.182786	0.5225
344.122	6.51				0.69	1.61328	0.192468	0.523
261.132	2.14				-0.18	0.882703	0.191174	0.523
680.413	11.88				0.16	1.11729	0.193162	0.523
174.1	3.85	L-Theanine		Mass, RT and MS2	-0.43	0.742262	0.198968	0.5276
95.037	4.41				0.29	1.22264	0.198648	0.5276
129.043	7.56				-0.2	0.870551	0.196504	0.5276
142.111	7.33				0.13	1.09429	0.199894	0.5276
379.087	8.78				0.38	1.30134	0.206832	0.5424
238.082	7.98				-0.17	0.888843	0.210791	0.5426
209.069	5.48				0.12	1.08673	0.210769	0.5426
455.347	11.6				0.09	1.06437	0.208811	0.5426
170.106	8.18	Levetiracetam		Mass and MS2	0.42	1.33793	0.213549	0.543
129.043	10.16				0.16	1.11729	0.212415	0.543
339.24	10.71				0.13	1.09429	0.214888	0.5431
147.09	4.39				0.22	1.16473	0.221389	0.5528
242.02	1.96				-0.09	0.939523	0.220671	0.5528
327.095	6.51				0.64	1.55833	0.225997	0.5554
327.095	10.06				0.34	1.26576	0.224467	0.5554
287.209	10.13				-0.23	0.852635	0.226434	0.5554
626.239	10.02				0.47	1.38511	0.231711	0.5595
280.106	7.56				-0.18	0.882703	0.232115	0.5595
244.067	2.13				0.15	1.10957	0.231733	0.5595
374.132	7.53				0.42	1.33793	0.236447	0.5667
303.122	9.98				0.2	1.1487	0.239539	0.5708
181.074	7.53				0.43	1.34723	0.246357	0.5739
151.027	7.58				0.23	1.17283	0.242262	0.5739
239.088	4.94				-0.21	0.864537	0.244064	0.5739
134.048	8.98				0.14	1.10191	0.245625	0.5739
329.22	10.14				-0.21	0.864537	0.258071	0.5791
76.0311	9.79				-0.13	0.913831	0.253918	0.5791
153.041	5.35				0.09	1.06437	0.25355	0.5791
240.024	1.96				-0.09	0.939523	0.256473	0.5791
1132.76	11.05				0.09	1.06437	0.258285	0.5791
84.021	2.15				0.07	1.04972	0.253693	0.5791
256.178	6.44				0.07	1.04972	0.25511	0.5791
351.158	9.62				-0.25	0.840896	0.265625	0.5892
185.08	4				0.13	1.09429	0.264745	0.5892
363.11	4.38				0.1	1.07177	0.268467	0.5923
395.133	6.51				0.31	1.23971	0.272557	0.5927
355.272	11				0.15	1.10957	0.272698	0.5927
175.096	2.47	L-Citrulline		Mass, RT and MS2	-0.14	0.907519	0.272893	0.5927
590.309	10.06				0.48	1.39474	0.280275	0.6024
96.0687	2.5				-0.17	0.888843	0.279459	0.6024
416.277	11.53				0.21	1.15669	0.283681	0.6066
331.199	9.08				0.21	1.15669	0.287453	0.6116
175.067	8.04				0.18	1.13288	0.290957	0.6159
107.037	5.58				0.13	1.09429	0.296775	0.6228
476.3	9.59				0.11	1.07923	0.297205	0.6228
249.067	9.4				-0.16	0.895025	0.311031	0.6435
282.133	4.16				-0.14	0.907519	0.313998	0.6435
210.1	6.39				0.13	1.09429	0.314803	0.6435
261.031	6.08				0.07	1.04972	0.309117	0.6435
109.064	1.85				-0.06	0.959264	0.312278	0.6435
103.046	3.82				-0.1	0.933033	0.318512	0.6479
567.207	10.04				-0.48	0.716978	0.323268	0.6544
179.079	2.15				0.07	1.04972	0.326813	0.6584
55.0419	3.83				-0.09	0.939523	0.331455	0.6641
244.088	6.27				-0.07	0.952638	0.332848	0.6641
142.074	2.5				-0.15	0.90125	0.336426	0.6649
327.226	10.01				-0.08	0.946058	0.335984	0.6649
159.068	4.4				-0.17	0.888843	0.342805	0.6724
175.063	5.21				0.14	1.10191	0.343437	0.6724
302.063	6.95				0.15	1.10957	0.35164	0.6852
227.059	9.49				0.15	1.10957	0.354431	0.6874
273.111	7.35				-0.13	0.913831	0.356935	0.6891
213.111	4.4				0.1	1.07177	0.362806	0.6972
197.051	8.66				0.29	1.22264	0.366429	0.7009
190.059	2.55				0.08	1.05702	0.37037	0.7052
201.111	4.57				-0.09	0.939523	0.373803	0.7053
132.024	3.82				-0.09	0.939523	0.372138	0.7053
310.141	11.28				-0.25	0.840896	0.38579	0.718
217.106	4.94				-0.13	0.913831	0.389173	0.718
169.085	4.37				-0.13	0.913831	0.39257	0.718
296.137	10.07				-0.12	0.920188	0.38822	0.718
219.111	6.89				0.11	1.07923	0.387355	0.718
149.051	3.82	L-Methionine	D-Methionine	Mass, RT and MS2	-0.08	0.946058	0.391032	0.718
253.143	4.8				0.07	1.04972	0.386262	0.718
516.33	11.71				0.16	1.11729	0.404717	0.737
109.053	6.51				0.33	1.25701	0.408948	0.7382
295.142	6.29				-0.14	0.907519	0.40721	0.7382
199.03	8.4				0.23	1.17283	0.410975	0.7384
287.127	7.37				-0.2	0.870551	0.412566	0.7384
278.163	9.48				-0.19	0.876606	0.422916	0.7389
164.069	2.17				-0.16	0.895025	0.415195	0.7389
210.05	8.52				-0.15	0.90125	0.418542	0.7389
301.207	10.82				0.11	1.07923	0.424287	0.7389
317.184	5.75				-0.08	0.946058	0.425265	0.7389
125.015	2.02				-0.07	0.952638	0.425002	0.7389
325.139	5.07				0.05	1.03526	0.417626	0.7389
204.1	9.3				-0.11	0.926588	0.428516	0.7415
183.053	7.46				-0.17	0.888843	0.43222	0.7443
274.178	11.52				-0.09	0.939523	0.43525	0.7443
691.471	10.86				0.06	1.04247	0.435488	0.7443
250.095	9.98				-0.13	0.913831	0.437395	0.7445
180.065	8.16				0.23	1.17283	0.445088	0.7493
196.06	8.15				0.17	1.12506	0.446034	0.7493
169.037	7.58				0.15	1.10957	0.447394	0.7493
233.09	7.53				0.1	1.07177	0.44602	0.7493
316.225	11.48				0.08	1.05702	0.45943	0.7663
139.075	4.49				0.14	1.10191	0.464005	0.7709
677.456	10.74				0.06	1.04247	0.469708	0.7773
132.054	2				-0.05	0.965936	0.47411	0.7814
379.087	7.54				0.25	1.18921	0.487045	0.7906
317.184	5.66				-0.09	0.939523	0.484164	0.7906
175.084	6.97				0.07	1.04972	0.482301	0.7906
906.319	1.63				-0.04	0.972655	0.487242	0.7906
100.064	2.06				-0.05	0.965936	0.489485	0.7911
155.07	1.85				-0.04	0.972655	0.500423	0.8057
264.205	1.9				0.06	1.04247	0.505372	0.8074
144.042	2.15				0.04	1.02811	0.505183	0.8074
109.053	7.48				0.26	1.19748	0.51579	0.8094
143.058	5.7				0.15	1.10957	0.51259	0.8094
94.0054	7.58				0.13	1.09429	0.521457	0.8094
128.059	2.2				0.1	1.07177	0.516812	0.8094
367.199	9.8				0.1	1.07177	0.52212	0.8094
345.178	6.75				0.07	1.04972	0.519155	0.8094
214.132	2.67				-0.07	0.952638	0.510201	0.8094
199.033	1.84				-0.04	0.972655	0.518128	0.8094
395.065	8.66				0.22	1.16473	0.524279	0.8097
164.047	4.52				-0.06	0.959264	0.533813	0.8184
619.414	10.62				-0.05	0.965936	0.532487	0.8184
159.126	4.26				-0.1	0.933033	0.542563	0.8191
248.148	2.33				-0.1	0.933033	0.545787	0.8191
537.343	11.61				-0.08	0.946058	0.546054	0.8191
371.252	10.11				-0.05	0.965936	0.540377	0.8191
160.121	1.81				0.04	1.02811	0.545065	0.8191
168.028	4.38	Uric acid		Mass, RT and MS2	0.03	1.02101	0.538217	0.8191
203.127	4				0.1	1.07177	0.550069	0.8221
145.074	4.62				-0.16	0.895025	0.555366	0.8242
85.0891	4.83				0.04	1.02811	0.55432	0.8242
691.413	11.58				0.08	1.05702	0.558663	0.8261
238.084	10.35	3,4,5-Trimethoxycinnamic acid		Mass and RT	-0.12	0.920188	0.561131	0.8268
154.063	8.41				-0.07	0.952638	0.563253	0.827
257.163	7.97				-0.05	0.965936	0.570219	0.8314
177.051	1.85				-0.04	0.972655	0.568636	0.8314
82.053	2.21				-0.05	0.965936	0.576146	0.8371
254.09	8.04				0.09	1.06437	0.580354	0.8403
178.077	5.91				-0.17	0.888843	0.592462	0.8509
417.185	5.23				-0.14	0.907519	0.593351	0.8509
231.147	5.62				0.06	1.04247	0.593806	0.8509
705.429	11.7				0.11	1.07923	0.600646	0.8515
189.1	8.41				-0.06	0.959264	0.600156	0.8515
282.034	4.38				-0.06	0.959264	0.601605	0.8515
954.681	11.91				0.03	1.02101	0.602387	0.8515
158.058	5.72				-0.08	0.946058	0.606785	0.8544
198.089	7.98				-0.05	0.965936	0.608523	0.8544
219.112	3.95				0.1	1.07177	0.616425	0.8549
260.137	9.4				0.09	1.06437	0.617744	0.8549
345.215	7.24				0.08	1.05702	0.620848	0.8549
262.096	9.86				-0.07	0.952638	0.621186	0.8549
158.058	6.97				0.05	1.03526	0.613835	0.8549
179.081	7.18				-0.04	0.972655	0.613776	0.8549
271.178	9.25				0.07	1.04972	0.625698	0.8555
162.068	7.97				-0.05	0.965936	0.625667	0.8555
180.065	7.22	Theobromine		Mass, RT and MS2	-0.14	0.907519	0.660154	0.8581
300.133	9.35				0.13	1.09429	0.664691	0.8581
253.154	4.54				0.1	1.07177	0.643816	0.8581
322.101	3.04				-0.08	0.946058	0.65594	0.8581
293.093	4.39				-0.07	0.952638	0.658123	0.8581
241.07	3.04				-0.07	0.952638	0.656028	0.8581
94.0781	9.12				0.07	1.04972	0.652634	0.8581
381.079	10.73				-0.06	0.959264	0.662316	0.8581
238.132	2.66				0.06	1.04247	0.639383	0.8581
136.052	8.41				-0.05	0.965936	0.63866	0.8581
140.047	6.97				0.05	1.03526	0.638534	0.8581
122.037	6.97				0.05	1.03526	0.657302	0.8581
135.068	4.52				-0.04	0.972655	0.642862	0.8581
284.094	4.92				0.04	1.02811	0.638122	0.8581
103.063	3.83				-0.04	0.972655	0.644457	0.8581
267.158	4.47				0.03	1.02101	0.647889	0.8581
103.063	5.66				-0.03	0.97942	0.660016	0.8581
153.054	3.98				0.03	1.02101	0.664265	0.8581
1205.57	9.64				-0.12	0.920188	0.675962	0.8605
287.115	4.97				0.08	1.05702	0.676429	0.8605
216.122	3.57	N-Alpha-Acetyl-L-arginine		Mass and RT	0.05	1.03526	0.674491	0.8605
233.137	4.58				-0.04	0.972655	0.676817	0.8605
311.123	7.18				-0.04	0.972655	0.673093	0.8605
122.073	9.12				-0.06	0.959264	0.690007	0.8719
589.403	10.74				0.03	1.02101	0.689599	0.8719
159.126	2.29				0.04	1.02811	0.69352	0.8737
415.277	10.18				-0.03	0.97942	0.702419	0.8823
342.24	11.23				0.08	1.05702	0.705767	0.8838
150.028	1.41				-0.02	0.986233	0.708114	0.8841
131.095	2.73	6-Aminocaproic acid		Mass and RT	0.12	1.08673	0.721952	0.8969
119.073	9.74				-0.08	0.946058	0.722712	0.8969
567.208	10.37				-0.09	0.939523	0.72571	0.898
149.051	4.3				0.02	1.01396	0.727994	0.8981
289.127	6.29				0.06	1.04247	0.734584	0.9009
161.069	2.15				0.02	1.01396	0.734163	0.9009
210.064	6.71				0.05	1.03526	0.737295	0.9016
310.153	7.77				0.04	1.02811	0.740693	0.9031
644.376	11.84				-0.05	0.965936	0.74777	0.9038
131.058	4.72				-0.03	0.97942	0.747503	0.9038
105.043	1.99				0.02	1.01396	0.743643	0.9038
301.189	7.2				0.03	1.02101	0.750295	0.9043
202.084	6.89				0.04	1.02811	0.752943	0.9048
270.133	4.69				-0.06	0.959264	0.766222	0.9131
155.095	2.64				0.06	1.04247	0.772644	0.9131
182.044	6.28				-0.05	0.965936	0.764773	0.9131
143.095	7.02				-0.04	0.972655	0.772965	0.9131
261.158	4.64				0.03	1.02101	0.769961	0.9131
190.069	1.51				-0.02	0.986233	0.768298	0.9131
191.019	7.59				0.06	1.04247	0.784644	0.9217
157.02	8.58				-0.04	0.972655	0.782727	0.9217
212.066	8.96				-0.04	0.972655	0.793474	0.9245
246.133	2.48				-0.03	0.97942	0.793709	0.9245
208.131	8.33				-0.02	0.986233	0.789523	0.9245
663.44	10.62				0.02	1.01396	0.800674	0.93
313.152	6.49				-0.04	0.972655	0.813232	0.9346
233.126	9.31				-0.04	0.972655	0.808818	0.9346
317.184	5.98				-0.03	0.97942	0.816902	0.9346
296.183	9.56				-0.02	0.986233	0.812863	0.9346
158.084	7.76				-0.02	0.986233	0.818093	0.9346
96.021	2.15				0.02	1.01396	0.815436	0.9346
252.157	9.05				-0.02	0.986233	0.820881	0.9353
246.121	8.59				-0.03	0.97942	0.82744	0.9396
170.058	8.55				0.03	1.02101	0.829182	0.9396
204.1	9.12				0.03	1.02101	0.83158	0.9398
204.09	7.76	L-Tryptophan	D-Tryptophan	Mass, RT and MS2	0.02	1.01396	0.837567	0.944
104.062	9.12				0.03	1.02101	0.840783	0.945
99.0683	8.3				0.06	1.04247	0.844378	0.946
194.069	8.65	Aminohippuric acid		Mass and MS2	-0.02	0.986233	0.846186	0.946
202.036	8.97				0.03	1.02101	0.854423	0.9527
159.089	5.91				0.02	1.01396	0.860578	0.9564
68.0623	4.58				-0.01	0.993092	0.862321	0.9564
167.105	2.66				-0.03	0.97942	0.874124	0.9614
311.104	4.39				-0.03	0.97942	0.877444	0.9614
373.246	9.83				0.02	1.01396	0.873926	0.9614
148.053	6.89				0.02	1.01396	0.878654	0.9614
188.068	8.52				0.02	1.01396	0.880699	0.9614
131.095	4.58	D-Leucine	L-Norleucine	Mass, RT and MS2	0.01	1.00696	0.869517	0.9614
142.063	8.52				-0.03	0.97942	0.886584	0.9653
205.095	8.52				0.02	1.01396	0.890935	0.9665
188.127	1.91	L-Homoarginine		Mass and RT	-0.01	0.993092	0.892331	0.9665
316.2	9.8				0.02	1.01396	0.897402	0.9695
210.134	1.81				0.01	1.00696	0.901475	0.9714
192.147	2.18				0.01	1.00696	0.904093	0.9717
216.147	2.67				0.01	1.00696	0.919462	0.9789
564.254	11.55				0.01	1.00696	0.9197	0.9789
281.112	3.67	1-Methyladenosine		Mass, RT and MS2	0.01	1.00696	0.920198	0.9789
187.063	7.76				0.01	1.00696	0.914523	0.9789
302.184	9.71				0.01	1.00696	0.926631	0.9817
661.403	11.84				-0.01	0.993092	0.937014	0.9817
231.147	5.47				0.01	1.00696	0.931346	0.9817
265.131	7.56				-0.01	0.993092	0.934942	0.9817
401.262	9.91				0.01	1.00696	0.929245	0.9817
245.162	6.88				-0.01	0.993092	0.935511	0.9817
165.079	8.28				0.01	1.00696	0.943674	0.9859
89.0476	2.02				-0.01	0.993092	0.945705	0.9859
330.204	11.2				0.01	1.00696	0.95877	0.997
628.227	9.94				-0.01	0.993092	0.972544	0.9974
567.208	10.28				0.01	1.00696	0.975397	0.9974
80.0624	9.33				-0.01	0.993092	0.966709	0.9974
107.037	5.33				0	1	0.96583	0.9974
903.459	9.54				0	1	0.988199	0.9974
133.053	9.62				0	1	0.985048	0.9974
1320.91	11.86				0	1	0.97059	0.9974
180.04	8.71				0	1	0.990007	0.9974
296.137	6.57				0	1	0.99024	0.9974
282.147	11.68				0	1	0.98495	0.9974
145.074	5.66	4-Acetamidobutanoate		Mass, RT and MS2	0	1	0.978632	0.9974
110.037	8.52				0	1	0.988642	0.9974
145.053	7.76				0	1	0.984545	0.9974
262.132	8.82				0	1	0.997985	0.9999
85.0891	4.58				0	1	0.998778	0.9999
505.325	11.37				0	1	0.999944	0.9999
