# Supplementary material for: COVID-19 in hemodialysis patients: New insights into metabolomic profile dynamics from 60 days pre- to 60 days post-diagnosis
Source: PLoS One. 2026 Apr 17;21(4):e0346687. doi: 10.1371/journal.pone.0346687 (PMC13089734; doi:10.1371/journal.pone.0346687)
Supplement: S2 Table — (XLSX) [file pone.0346687.s004.xlsx]

## Sheet: Sheet1
Accurate mass	Retention time (min)	p value	p value (FDR adjusted)	log2 mean fold change	Metabolite name
285.136	11.41	3.29076e-05	0.00228708	1.96965	Piperine
287.209	10.13	6.17777e-06	0.00228708	-1.17985
345.215	7.24	2.39054e-05	0.00228708	-0.782418
244.067	2.13	3.09414e-05	0.00228708	0.555121
144.042	2.15	3.20032e-05	0.00228708	0.457289
84.021	2.15	2.39766e-05	0.00228708	0.412864
161.069	2.15	4.21742e-05	0.00251238	0.436092
130.042	6.64	5.46077e-05	0.00284642	-0.314752
119.074	6.64	8.33115e-05	0.0038601	-0.310828
106.042	6.64	0.00012004	0.00455059	-0.297738
102.047	6.64	0.000116155	0.00455059	-0.295358
165.079	6.64	0.000132429	0.00460192	-0.310948	L-Phenylalanine
158.058	5.72	0.00020122	0.00599347	-1.11942
282.133	4.16	0.000195165	0.00599347	-0.864806
179.079	2.15	0.000239279	0.0062362	0.407726
148.052	6.64	0.00023442	0.0062362	-0.275335
205.095	8.52	0.000285311	0.00699851	0.75502
188.068	8.52	0.000317566	0.00735694	0.76867
110.037	8.52	0.000346771	0.00759228	0.768409
157.02	8.58	0.000364138	0.00759228	-0.513921
245.162	6.88	0.00039165	0.00777706	-0.453068
259.178	8.8	0.00047372	0.00897916	-0.614023
329.22	10.14	0.000500996	0.00902683	-0.590717
78.0468	6.64	0.00051953	0.00902683	-0.290845
192.147	2.18	0.000570814	0.00952118	0.877814
309.106	3.32	0.0008422	0.0135076	-0.380501	N-Acetylneuraminic acid
216.122	3.57	0.000931116	0.013867	0.513759	N-α-Acetyl-L-arginine
96.021	2.15	0.000915987	0.013867	0.385857
210.05	8.52	0.000987546	0.0142002	0.780185
169.037	7.58	0.00119032	0.0158057	-1.59934
94.0054	7.58	0.00121291	0.0158057	-1.59746
123.032	7.58	0.00121288	0.0158057	-1.3061
191.019	7.59	0.00142034	0.017948	-1.43548
233.126	9.31	0.00146787	0.018003	0.753713
151.027	7.58	0.00156784	0.0186797	-1.07926
95.037	4.41	0.0020313	0.0228933	-1.17271
218.105	9.89	0.00202203	0.0228933	0.402693
238.132	2.66	0.00230798	0.0240607	-0.642346
135.069	9.89	0.00221813	0.0240607	0.413932
90.0468	9.89	0.00227863	0.0240607	0.38621
170.058	8.55	0.0024312	0.0241383	0.500975
129.043	4.69	0.00238368	0.0241383	-0.256203	2-Pyrrolidone-5-carboxylic acid
83.037	9.89	0.00279479	0.027103	0.385542
129.043	9.89	0.0032058	0.0303823	0.40698
337.079	9.82	0.00406058	0.0346256	-0.93877
310.153	7.77	0.00398736	0.0346256	-0.698224
159.068	4.4	0.00406871	0.0346256	0.568706
156.09	6.33	0.00404124	0.0346256	0.532364
247.084	9.89	0.00402721	0.0346256	0.384411
180.04	8.71	0.00416879	0.0347677	-0.558952
287.115	4.97	0.0044608	0.0355604	-0.950731
123.068	5.97	0.0044286	0.0355604	0.538362
140.095	5.96	0.00460494	0.0355604	0.533889
182.106	5.96	0.00455476	0.0355604	0.533344
210.064	6.71	0.00492713	0.0366895	-0.889738
313.152	6.85	0.0048649	0.0366895	-0.382191
143.095	7.02	0.00521554	0.0381558	-0.902397
246.137	8.11	0.00532372	0.0382757	0.943753
198.1	6.33	0.00573205	0.040513	0.495726
202.036	8.97	0.00600357	0.0411358	-1.13319
315.168	6.86	0.00601746	0.0411358	-0.805051
303.168	7.1	0.00671852	0.0451611	-0.527046
203.152	6.72	0.0068229	0.0451611	-0.497705
139.063	6.33	0.00704518	0.0459038	0.467276
105.043	1.99	0.00728922	0.0460546	-0.302372
89.0476	5.34	0.00728317	0.0460546	-0.217454
903.459	9.54	0.008357	0.052013	-0.602275
169.053	10.33	0.00851397	0.0522107	0.802721
178.077	5.91	0.00981087	0.0587408	0.972686
311.104	4.39	0.00986056	0.0587408	0.54972
180.053	8.98	0.0104869	0.0607364	-0.981673
306.159	5.4	0.0104352	0.0607364	-0.280731
134.048	8.98	0.0109354	0.0619637	-0.923908
333.178	5.9	0.010996	0.0619637	-0.634946
261.031	6.08	0.0113453	0.06308	-0.438135
155.095	2.64	0.0115377	0.0631708	-0.660696
293.093	4.39	0.0116646	0.0631708	0.519157
182.044	6.28	0.0126039	0.0671482	-0.693884
172.121	6.36	0.0127211	0.0671482	0.640269
302.063	6.95	0.0131712	0.068655	-0.818666
199.03	8.4	0.0135434	0.0697236	-0.833635
398.178	9.87	0.0138298	0.0703296	-0.746262
153.054	3.98	0.0147477	0.0732116	-0.414686
954.681	11.91	0.0145727	0.0732116	-0.162324
197.069	5.54	0.0159972	0.0784805	0.679701
262.096	9.86	0.0165286	0.0801444	-0.594418
455.347	11.6	0.0174933	0.083847	-0.205706
254.09	8.04	0.0178526	0.0845969	-0.585946
563.278	9.63	0.0182909	0.0857	-0.997516
131.058	5.34	0.0196949	0.091253	-0.205561
145.053	7.76	0.0202414	0.0927546	-0.252445
142.063	8.52	0.0208953	0.0940024	-1.01988
159.089	9.58	0.0209646	0.0940024	-0.618236
317.184	5.66	0.021406	0.0949608	-0.358887
589.403	10.74	0.0221082	0.0970432	-0.182133
183.053	9.6	0.0225706	0.0980411	-0.981858
197.051	8.66	0.0232402	0.0999088	-0.98831
181.074	3.66	0.0234937	0.0999679	-0.718991
97.0528	7.33	0.0241622	0.101774	0.487837
127.075	2.3	0.0248987	0.102799	-0.615158
107.037	5.33	0.0247992	0.102799	-0.296743
83.037	4.69	0.0265064	0.108365	-0.174347
363.11	4.38	0.0284269	0.115087	-0.252287
246.133	2.48	0.0305786	0.122608	-0.354888
256.178	6.44	0.0317581	0.126125	-0.296896
378.186	8.91	0.0329056	0.129449	0.717947
153.042	7.08	0.0362923	0.137581	-0.720104
253.143	4.8	0.0358519	0.137581	-0.564254
184.121	7.33	0.036204	0.137581	0.4866
142.111	7.33	0.0359672	0.137581	0.470528
136.052	7.79	0.0380031	0.141494	0.313135
339.24	10.71	0.0379075	0.141494	-0.312846
296.137	10.07	0.0388725	0.142191	-0.759945
162.089	7.18	0.0386811	0.142191	-0.500548
131.058	4.72	0.0394574	0.143076	0.525095
219.056	7.21	0.0406503	0.144054	0.824382
331.199	9.08	0.0401363	0.144054	-0.496969
267.158	4.47	0.0407634	0.144054	-0.477556
417.185	5.23	0.043171	0.147201	-0.774494
436.134	9.88	0.0433664	0.147201	-0.609124
260.173	4.63	0.0430767	0.147201	-0.342715
204.09	7.76	0.0429394	0.147201	-0.215275	L-Tryptophan
187.063	7.76	0.043419	0.147201	-0.213169
395.065	8.66	0.0438814	0.147569	-0.859513
628.227	9.94	0.0457673	0.15268	-0.770908
274.103	8.08	0.0462266	0.152988	-0.505882
241.093	7.4	0.0496749	0.159501	0.543218
329.22	9.8	0.0488666	0.159501	-0.427171
301.207	10.82	0.0491987	0.159501	-0.339003
160.121	1.81	0.0497244	0.159501	0.226452
379.087	8.78	0.0508303	0.160577	-0.757009
301.2	4.49	0.0505852	0.160577	-0.280345
131.095	2.73	0.0514444	0.161296	0.883305	6-Aminocaproic acid
167.105	2.66	0.0522876	0.162716	0.384264
244.088	6.27	0.0534276	0.165032	-0.233518
76.0311	9.79	0.0541887	0.165191	-0.673681
248.148	2.33	0.0570811	0.165191	0.669696
230.076	7.18	0.0568521	0.165191	-0.476696
175.063	5.21	0.0570833	0.165191	-0.40488
284.094	4.92	0.0574405	0.165191	-0.380694
175.059	2.39	0.0561261	0.165191	-0.358048
281.112	3.67	0.055673	0.165191	-0.273742	1-Methyladenosine
311.123	7.18	0.0562553	0.165191	-0.269098
180.09	6.27	0.0556316	0.165191	-0.230125
158.084	7.76	0.0547341	0.165191	-0.197886
200.116	5.43	0.0592494	0.169226	0.304967
208.095	7.18	0.0615443	0.173405	-0.4949
313.152	6.49	0.0611486	0.173405	-0.442577
355.272	11	0.0624343	0.174732	-0.391649
364.166	4.26	0.0678684	0.188674	-0.434828
621.357	10.17	0.0693191	0.190171	-0.568659
301.189	6.58	0.0692362	0.190171	-0.508698
99.0683	8.3	0.0702576	0.190243	0.709006
179.081	7.18	0.0699903	0.190243	-0.229379
169.085	4.37	0.0714103	0.192117	0.371487
129.043	7.21	0.0723288	0.193341	0.72687
180.065	8.16	0.0743404	0.197452	-0.887452
294.067	9.37	0.0751356	0.198301	-0.570038
219.111	7.4	0.078086	0.204792	0.346783	D-Pantothenate
174.071	7.73	0.0805006	0.209805	-0.567821
228.148	4.93	0.0848615	0.219797	-0.296097
379.087	7.54	0.0868483	0.223554	-0.843722
219.112	3.95	0.0887613	0.224789	-0.443339
412.134	8.91	0.0894843	0.224789	-0.257097
264.205	1.9	0.0893718	0.224789	0.239288
1320.91	11.86	0.0889216	0.224789	-0.17476
355.163	8.53	0.0932826	0.232927	-0.232201
85.0891	4.83	0.0965446	0.239638	-0.163997
200.116	5.83	0.0975005	0.240578	0.320153
199.096	4.17	0.104348	0.254463	-0.397277
103.046	3.82	0.104196	0.254463	-0.212905
329.257	10.71	0.105552	0.255901	-0.26136
262.132	8.82	0.113141	0.272716	-0.311245
55.0419	3.83	0.115896	0.27775	-0.194102
317.184	5.75	0.120931	0.287183	-0.341033
188.127	1.91	0.122285	0.287183	-0.337926	L-Homoarginine
209.069	5.48	0.121355	0.287183	-0.264001
132.024	3.82	0.122586	0.287183	-0.207379
152.014	3.63	0.130668	0.30139	0.308781
455.324	10.87	0.131385	0.30139	-0.282908
159.089	5.91	0.131542	0.30139	0.213764
149.051	3.82	0.129424	0.30139	-0.2016	L-Methionine
516.33	11.71	0.132445	0.3018	-0.353155
270.067	9.37	0.135065	0.304443	-0.53753
135.068	4.52	0.134893	0.304443	-0.184721
327.153	9.18	0.136532	0.306097	-0.607947
122.073	9.12	0.138173	0.308118	0.263359
164.047	4.52	0.139262	0.308895	-0.186603
261.031	9.63	0.143398	0.316385	0.472447
170.106	8.18	0.151706	0.322762	1.36445	Levetiracetam
174.1	3.85	0.151534	0.322762	0.607741	L-Theanine
287.127	7.37	0.148138	0.322762	0.484878
203.115	9.43	0.150042	0.322762	0.322507
243.147	6.68	0.148117	0.322762	-0.179344
282.096	6.22	0.150409	0.322762	-0.129201
691.471	10.86	0.149598	0.322762	-0.126299
157.121	4.16	0.153388	0.324685	-0.222682
310.126	9.18	0.15629	0.329156	-0.541864
229.131	4.66	0.162229	0.33867	-0.249628
109.064	1.85	0.162432	0.33867	-0.11361
374.132	7.53	0.164833	0.341505	-0.657488
577.331	10.12	0.16543	0.341505	-0.573297
183.053	7.46	0.168555	0.344547	-0.445707
148.053	6.89	0.167782	0.344547	-0.234369
250.095	9.98	0.171736	0.348468	0.701985
651.331	9.97	0.172145	0.348468	-0.586263
143.058	6.41	0.173137	0.348783	-0.290989
607.305	9.84	0.174149	0.349136	-0.697261
367.199	9.8	0.176225	0.351608	-0.297846
301.106	10.61	0.180518	0.353408	-0.361354
261.158	4.64	0.178654	0.353408	-0.233107
202.084	6.89	0.179039	0.353408	-0.224662
155.07	1.85	0.180274	0.353408	-0.114582
305.13	11.13	0.183849	0.358247	-0.375853
238.082	7.98	0.191245	0.370927	-0.233053
100.064	2.06	0.193072	0.372736	0.114451
159.126	4.26	0.196077	0.376792	0.242655
189.075	3.99	0.199205	0.379762	-0.331809	α-Guanidinoglutaric acid
416.277	11.53	0.200354	0.379762	-0.309674
80.0624	9.33	0.200044	0.379762	0.28655
159.089	5.46	0.20476	0.386357	0.275928
204.1	9.12	0.214685	0.402977	0.212113
302.209	11.26	0.215501	0.402977	-0.208506
253.154	4.54	0.219876	0.407669	-0.344154
104.062	9.12	0.219965	0.407669	0.217263
612.26	9.83	0.222762	0.411026	-0.402352
219.111	6.89	0.225689	0.414592	-0.208223
389.114	8.96	0.228265	0.414861	0.334221
317.184	5.98	0.22882	0.414861	-0.206314
345.117	4.38	0.227989	0.414861	-0.115514
316.225	11.48	0.233748	0.420142	-0.173329
325.139	5.07	0.233535	0.420142	-0.105404
221.072	5.71	0.241678	0.43253	-0.452084
196.06	8.15	0.242946	0.432942	-0.458624
289.127	6.29	0.246657	0.435831	-0.27948
282.034	4.38	0.246201	0.435831	-0.192342
272.101	3.66	0.251649	0.440914	0.303415
677.456	10.74	0.25132	0.440914	-0.101002
302.184	9.71	0.252947	0.441335	-0.243542
147.09	4.39	0.259387	0.450685	-0.239862
401.262	9.91	0.261075	0.451735	0.141076
175.067	8.04	0.262526	0.452369	-0.293125
327.095	10.06	0.26488	0.454547	-0.33461
129.042	6.84	0.27288	0.465814	0.45283
342.24	11.23	0.27368	0.465814	-0.284565
119.073	9.74	0.282303	0.478538	-0.384225
210.1	6.39	0.283856	0.478731	0.269142
94.0781	9.12	0.284713	0.478731	0.181039
233.09	7.53	0.288719	0.482529	-0.204398
1132.76	11.05	0.289286	0.482529	-0.0867298
626.239	10.02	0.291094	0.483611	-0.356505
219.056	6.84	0.292729	0.484396	0.4393
226.072	7.77	0.297097	0.488058	-0.183693
359.133	4.37	0.297282	0.488058	-0.104826
246.121	6.77	0.298893	0.488778	-0.192585
663.44	10.62	0.3005	0.489487	-0.0946156
296.137	6.57	0.303218	0.491991	0.355062
619.414	10.62	0.307705	0.497336	-0.0967583
661.403	11.84	0.311488	0.501507	0.227823
242.127	10.16	0.312952	0.501927	-0.447322
246.121	8.59	0.314329	0.502204	-0.270711
162.068	7.97	0.316253	0.50335	-0.141133
316.2	9.8	0.324282	0.51089	-0.265323
175.096	2.47	0.324667	0.51089	-0.145109	L-Citrulline
177.051	1.85	0.323477	0.51089	-0.0914494
310.141	11.28	0.332455	0.519258	0.385872
265.131	7.56	0.332475	0.519258	-0.174091
644.376	11.84	0.336294	0.523264	0.209265
104.062	9.33	0.344204	0.527696	0.228102
537.343	11.61	0.342114	0.527696	-0.161152
82.053	2.21	0.342085	0.527696	-0.151665
175.084	6.97	0.343805	0.527696	-0.142307
109.053	7.48	0.351572	0.532054	-0.500214
249.067	9.4	0.354703	0.532054	0.314633
275.173	6.43	0.354157	0.532054	-0.204705
231.147	5.62	0.350979	0.532054	0.12948
301.189	7.2	0.349849	0.532054	-0.122452
199.033	1.84	0.354667	0.532054	-0.0831494
125.084	8.17	0.361951	0.539132	0.983245
906.319	1.63	0.362007	0.539132	-0.0802063
303.122	9.98	0.373988	0.548548	0.187988
190.059	2.55	0.374412	0.548548	-0.141535
271.178	9.25	0.371215	0.548548	-0.139355
330.204	11.2	0.371696	0.548548	-0.137444
103.063	3.83	0.374907	0.548548	0.122359
259.178	9.45	0.379986	0.554036	0.159209
295.142	6.29	0.385013	0.55941	0.271575
133.053	9.62	0.387053	0.56042	0.253077
216.147	2.67	0.390285	0.563145	0.233613
122.037	6.97	0.393272	0.565499	-0.130521
140.047	6.97	0.395397	0.5666	-0.129962
99.0679	4.71	0.39926	0.570176	0.328712
227.059	9.49	0.403026	0.570446	-0.239657
114.079	5.62	0.402483	0.570446	0.224868
158.058	6.97	0.403553	0.570446	-0.126685
280.106	7.56	0.406625	0.572847	0.159186
270.067	6.6	0.409651	0.575167	-0.548452
181.074	7.53	0.417244	0.583226	-0.417274
397.122	3.07	0.418189	0.583226	-0.102235
278.163	9.48	0.421214	0.585488	-0.308453
261.132	2.14	0.424494	0.588087	-0.176831
238.084	10.35	0.427347	0.590078	0.345121	3,4,5-Trimethoxycinnamic acid
241.089	5.64	0.436498	0.600725	-0.144002
217.106	4.94	0.43803	0.600851	0.191668
621.284	10.02	0.450286	0.615637	-0.436402
125.015	2.02	0.452735	0.616962	0.10404
89.0476	2.02	0.454424	0.617248	0.114795
705.429	11.7	0.462693	0.626438	-0.213478
171.089	8.67	0.469683	0.633844	0.146312
198.089	7.98	0.474409	0.638156	-0.104316
333.105	7.18	0.485863	0.644533	-0.157507
163.067	4.18	0.482428	0.644533	-0.151814
129.043	7.56	0.484353	0.644533	0.134215
139.063	6.86	0.486877	0.644533	-0.100847
128.059	2.2	0.485774	0.644533	-0.0918519
222.092	7.27	0.50741	0.667553	-0.171396
165.079	8.28	0.507469	0.667553	-0.105889
107.037	5.58	0.522075	0.684608	0.125967
345.178	6.75	0.527797	0.688867	0.10559
132.054	2	0.528627	0.688867	-0.0704981
156.09	5.62	0.536912	0.695929	0.146182
204.1	9.3	0.537384	0.695929	-0.13761
257.163	7.97	0.540522	0.697825	-0.088555
282.147	11.68	0.543332	0.699289	-0.144578
312.078	9.37	0.547694	0.702733	-0.40036
194.069	8.65	0.55	0.703528	-0.18389	Aminohippuric acid
129.043	10.16	0.559901	0.711825	-0.186223
270.133	4.69	0.559094	0.711825	0.160917
103.063	5.66	0.56567	0.716974	0.0579259
85.0891	4.58	0.572496	0.723426	-0.0641822
273.111	7.35	0.576662	0.726489	0.126215
260.137	9.4	0.580542	0.729175	-0.133237
271.049	9.42	0.582833	0.729854	0.246562
567.207	10.04	0.586246	0.73193	0.488198
274.178	11.52	0.589372	0.733637	0.0899371
180.065	7.22	0.600272	0.74187	-0.19222	Theobromine
260.137	9	0.599216	0.74187	-0.131744
381.079	10.73	0.601324	0.74187	-0.0913263
567.208	10.37	0.617151	0.75915	-0.213452
194.055	8.42	0.637072	0.761263	-0.143136
239.088	4.94	0.632299	0.761263	0.141708
189.082	7.84	0.62656	0.761263	-0.137668	189.0821/7.79min
187.063	8.11	0.629508	0.761263	-0.120788	Indoleacrylic acid
142.074	2.5	0.628809	0.761263	0.11725
154.074	5.6	0.626002	0.761263	-0.112292
339.168	8.18	0.623943	0.761263	-0.111251
213.111	4.4	0.630141	0.761263	-0.104129
131.095	4.58	0.633598	0.761263	-0.0557177	D-Leucine
68.0623	4.58	0.637124	0.761263	-0.0543934
241.038	6.84	0.644896	0.76238	0.205746
308.104	4.37	0.644379	0.76238	-0.140637
159.126	2.29	0.647201	0.76238	0.0597342
680.413	11.88	0.640775	0.76238	-0.0596835
145.074	5.66	0.646967	0.76238	0.046556	4-Acetamidobutanoate
590.309	10.06	0.650922	0.764604	0.189326
240.024	1.96	0.657451	0.770104	-0.0737435
373.246	9.83	0.664945	0.7767	-0.0916305
300.133	9.35	0.670677	0.777823	-0.155028
564.254	11.55	0.671502	0.777823	-0.10022
231.147	5.47	0.668556	0.777823	0.0816098
96.0687	2.5	0.676693	0.781665	0.0998809
327.226	10.01	0.679919	0.783222	-0.0388427
691.413	11.58	0.682171	0.783651	-0.0754063
109.053	6.51	0.684453	0.784113	0.225795
189.111	2.5	0.686603	0.78442	-0.0486554
149.051	4.3	0.689582	0.785671	-0.0338585
139.075	4.49	0.698379	0.787392	-0.118136
189.1	8.41	0.697057	0.787392	0.063804
97.0891	3.68	0.698645	0.787392	-0.0569934
371.252	10.11	0.696028	0.787392	-0.0426644
120.021	8.4	0.709209	0.797144	0.149791
415.277	10.18	0.71869	0.805629	-0.0410736
123.035	4.46	0.725817	0.811368	-0.0504215
476.3	9.59	0.727702	0.811368	-0.0396221
344.122	6.51	0.732042	0.811866	0.231335
210.134	1.81	0.732021	0.811866	-0.0426433
154.063	8.41	0.74478	0.823802	0.0517253
147.053	2.23	0.746944	0.82401	0.0322937	L-Glutamic acid
271.063	4.44	0.753728	0.827118	-0.110204	271.0624/4.49min
241.07	3.04	0.751896	0.827118	0.0544214
359.194	7.18	0.767333	0.839837	-0.0818755
302.088	7.56	0.775227	0.840628	0.0751594
303.204	7.86	0.775957	0.840628	0.0367806
190.069	1.51	0.775289	0.840628	0.0329529
168.028	4.38	0.776119	0.840628	0.0201919	Uric acid
338.182	9.8	0.779602	0.842212	-0.0752389
185.08	4	0.784464	0.845275	0.0679882
157.11	3.8	0.794687	0.848094	-0.0498957	Tranexamic acid
322.101	3.04	0.795215	0.848094	-0.0466493
296.183	9.56	0.789249	0.848094	-0.0276941
252.157	9.05	0.793438	0.848094	-0.0276022
201.111	4.57	0.809356	0.860463	0.0310794
153.041	5.35	0.81094	0.860463	-0.0263312
205.077	9.49	0.814365	0.861904	-0.0595331
136.052	8.41	0.820274	0.86596	0.0350695
505.325	11.37	0.84641	0.891296	-0.040302
187.066	9.49	0.85372	0.896728	-0.0471188
327.095	6.51	0.872306	0.913949	-0.109365
395.133	6.51	0.88473	0.923318	0.0643787
242.02	1.96	0.885677	0.923318	-0.0230637
143.058	5.7	0.896242	0.930851	-0.0487121
161.069	4.39	0.897367	0.930851	0.0178396
174.112	2.01	0.907519	0.938998	0.0205462	L-Arginine
233.137	4.58	0.909724	0.938998	0.0142897
567.208	10.28	0.922674	0.947916	0.0430455
150.028	1.41	0.922911	0.947916	0.0112213
289.138	2.05	0.927495	0.94832	-0.0184572
208.131	8.33	0.927853	0.94832	-0.0101531
164.069	2.17	0.931116	0.949329	-0.022915
351.158	9.62	0.944831	0.960962	-0.0178977
195.053	8.4	0.951561	0.965452	0.0239938
1205.57	9.64	0.955167	0.966031	0.0196355
203.127	4	0.956764	0.966031	0.0155274
214.132	2.67	0.969655	0.976681	0.00580501
145.074	4.62	0.983223	0.985587	0.0108545
212.066	8.96	0.980965	0.985587	0.00409191
202.132	3.63	0.992787	0.992787	-0.00105026
